# Supplementary material for: Non-covalent Fc-Fab interactions significantly alter internal dynamics of an IgG1 antibody
Source: Sci Rep. 2022 Jun 4;12:9321. doi: 10.1038/s41598-022-13370-3 (PMC9167292; doi:10.1038/s41598-022-13370-3)
Supplement: Supplementary file 2 — Supplementary Information 2. [file 41598_2022_13370_MOESM2_ESM.xlsx]

## Sheet: Table1
## hydrogen bonds stable in over 80% of the trajectory in more than one replicate
hydrogen bond	donor chain	donor residue	donor hydrogen	acceptor chain	acceptor residue
LC2:R211-NH2--H20564--HC1:E269-OE1	LC2	ARG212-NH2	H20564	HC1	GLU279-OE1
LC2:R211-NH2--H20564--HC1:E269-OE2	LC2	ARG212-NH2	H20564	HC1	GLU279-OE2
LC2:R108-NH1--H18980--HC2:D270-OD1	LC2	ARG109-NH1	H18980	HC2	ASP280-OD1
LC2:R108-NH1--H18980--HC2:D270-OD2	LC2	ARG109-NH1	H18980	HC2	ASP280-OD2

## Sheet: Table2
## hydrogen bonds stable in over 80% of the trajectory in at least one replicate
hydrogen bond	donor chain	donor residue	donor hydrogen	acceptor chain	acceptor residue
HC2:K326-NZ--H12129--LC2:K169-O	HC2	LYS336-NZ	H12129	LC2	LYS170-O
HC2:K326-NZ--H12130--LC2:K169-O	HC2	LYS336-NZ	H12130	LC2	LYS170-O
HC2:K326-NZ--H12131--LC2:K169-O	HC2	LYS336-NZ	H12131	LC2	LYS170-O
LC2:R108-NH1--H18980--HC2:A327-O	LC2	ARG109-NH1	H18980	HC2	ALA337-O
LC2:R108-NH2--H18983--HC2:A327-O	LC2	ARG109-NH2	H18983	HC2	ALA337-O
LC2:T109-N--H18987--HC2:D270-OD1	LC2	THR110-N	H18987	HC2	ASP280-OD1
HC2:K326-NZ--H12129--LC2:D170-OD2	HC2	LYS336-NZ	H12129	LC2	ASP171-OD2
HC2:K326-NZ--H12130--LC2:D170-OD2	HC2	LYS336-NZ	H12130	LC2	ASP171-OD2
HC2:K326-NZ--H12131--LC2:D170-OD2	HC2	LYS336-NZ	H12131	LC2	ASP171-OD2
LC2:T206-N--H20463--HC1:A327-O	LC2	THR207-N	H20463	HC1	ALA337-O
LC2:R202-NH1--H20415--HC1:E333-OE1	LC2	ARG203-NH1	H20415	HC1	GLU343-OE1
LC2:R202-NH1--H20415--HC1:E333-OE2	LC2	ARG203-NH1	H20415	HC1	GLU343-OE2
HC2:K326-NZ--H12129--HC2:S165-OG	HC2	LYS336-NZ	H12129	HC2	SER175-OG
HC2:K326-NZ--H12130--HC2:S165-OG	HC2	LYS336-NZ	H12130	HC2	SER175-OG
HC2:K326-NZ--H12131--HC2:S165-OG	HC2	LYS336-NZ	H12131	HC2	SER175-OG
LC2:R106-NH2--H18936--HC2:D270-OD1	LC2	ARG107-NH2	H18936	HC2	ASP280-OD1
LC2:R106-NH2--H18936--HC2:D270-OD2	LC2	ARG107-NH2	H18936	HC2	ASP280-OD2
LC2:K149-NZ--H19621--HC1:K326-O	LC2	LYS150-NZ	H19621	HC1	LYS336-O
LC2:R211-NH2--H20564--HC1:E269-OE1	LC2	ARG212-NH2	H20564	HC1	GLU279-OE1
LC2:R211-NH2--H20564--HC1:E269-OE2	LC2	ARG212-NH2	H20564	HC1	GLU279-OE2
LC2:K149-NZ--H19622--HC1:K326-O	LC2	LYS150-NZ	H19622	HC1	LYS336-O
LC2:K149-NZ--H19623--HC1:K326-O	LC2	LYS150-NZ	H19623	HC1	LYS336-O
LC2:R108-NH1--H18980--HC2:D270-OD1	LC2	ARG109-NH1	H18980	HC2	ASP280-OD1
LC2:R108-NH1--H18980--HC2:D270-OD2	LC2	ARG109-NH1	H18980	HC2	ASP280-OD2
HC2:N325-ND2--H12108--LC2:V110-O	HC2	ASN335-ND2	H12108	LC2	VAL111-O
LC2:K149-NZ--H19621--HC1:L328-O	LC2	LYS150-NZ	H19621	HC1	LEU338-O
LC2:K149-NZ--H19622--HC1:L328-O	LC2	LYS150-NZ	H19622	HC1	LEU338-O
LC2:K149-NZ--H19623--HC1:L328-O	LC2	LYS150-NZ	H19623	HC1	LEU338-O
LC2:R202-NH1--H20415--HC1:D265-OD2	LC2	ARG203-NH1	H20415	HC1	ASP275-OD2
HC1:K326-NZ--H5118--LC2:E195-OE2	HC1	LYS336-NZ	H5118	LC2	GLU196-OE2
HC1:K326-NZ--H5119--LC2:E195-OE2	HC1	LYS336-NZ	H5119	LC2	GLU196-OE2
HC1:K326-NZ--H5120--LC2:E195-OE1	HC1	LYS336-NZ	H5120	LC2	GLU196-OE1
HC1:K326-NZ--H5120--LC2:E195-OE2	HC1	LYS336-NZ	H5120	LC2	GLU196-OE2
LC2:R211-NH1--H20561--HC1:E269-OE1	LC2	ARG212-NH1	H20561	HC1	GLU279-OE1
LC2:R211-NH1--H20561--HC1:E269-OE2	LC2	ARG212-NH1	H20561	HC1	GLU279-OE2
HC1:K326-NZ--H5118--LC2:E195-OE1	HC1	LYS336-NZ	H5118	LC2	GLU196-OE1
HC1:K326-NZ--H5119--LC2:E195-OE1	HC1	LYS336-NZ	H5119	LC2	GLU196-OE1
LC2:R108-NH2--H18983--HC2:D270-OD2	LC2	ARG109-NH2	H18983	HC2	ASP280-OD2

## Sheet: Table3
## unique hydrogen bonds from three independent replicates
hydrogen bond	donor chain	donor residue	donor hydrogen	acceptor chain	acceptor residue
HC1:H268-NE2--H4163--LC2:N210-OD1	HC1	HIS278-NE2	H4163	LC2	ASN211-OD1
HC1:K326-NZ--H5118--LC2:T206-OG1	HC1	LYS336-NZ	H5118	LC2	THR207-OG1
HC2:K326-NZ--H12129--LC2:K169-O	HC2	LYS336-NZ	H12129	LC2	LYS170-O
HC2:K326-NZ--H12129--LC2:D170-OD1	HC2	LYS336-NZ	H12129	LC2	ASP171-OD1
HC2:K326-NZ--H12130--LC2:E81-OE2	HC2	LYS336-NZ	H12130	LC2	GLU82-OE2
HC2:K326-NZ--H12130--LC2:K169-O	HC2	LYS336-NZ	H12130	LC2	LYS170-O
HC2:K326-NZ--H12130--LC2:D170-OD1	HC2	LYS336-NZ	H12130	LC2	ASP171-OD1
HC2:K326-NZ--H12131--LC2:K169-O	HC2	LYS336-NZ	H12131	LC2	LYS170-O
HC2:K326-NZ--H12131--LC2:D170-OD1	HC2	LYS336-NZ	H12131	LC2	ASP171-OD1
LC2:R106-NE--H18930--HC2:D270-OD1	LC2	ARG107-NE	H18930	HC2	ASP280-OD1
LC2:R106-NH2--H18936--HC2:D270-OD1	LC2	ARG107-NH2	H18936	HC2	ASP280-OD1
LC2:R106-NH2--H18936--HC2:D270-OD2	LC2	ARG107-NH2	H18936	HC2	ASP280-OD2
LC2:R106-NH2--H18937--HC2:K326-O	LC2	ARG107-NH2	H18937	HC2	LYS336-O
LC2:K107-NZ--H18957--HC2:E269-OE1	LC2	LYS108-NZ	H18957	HC2	GLU279-OE1
LC2:K107-NZ--H18957--HC2:E269-OE2	LC2	LYS108-NZ	H18957	HC2	GLU279-OE2
LC2:K107-NZ--H18958--HC2:E269-OE1	LC2	LYS108-NZ	H18958	HC2	GLU279-OE1
LC2:K107-NZ--H18958--HC2:E269-OE2	LC2	LYS108-NZ	H18958	HC2	GLU279-OE2
LC2:K107-NZ--H18959--HC2:E269-OE1	LC2	LYS108-NZ	H18959	HC2	GLU279-OE1
LC2:K107-NZ--H18959--HC2:E269-OE2	LC2	LYS108-NZ	H18959	HC2	GLU279-OE2
LC2:R108-NH1--H18980--HC2:A327-O	LC2	ARG109-NH1	H18980	HC2	ALA337-O
LC2:R108-NH2--H18983--HC2:K326-O	LC2	ARG109-NH2	H18983	HC2	LYS336-O
LC2:R108-NH2--H18983--HC2:A327-O	LC2	ARG109-NH2	H18983	HC2	ALA337-O
LC2:R108-NH2--H18983--HC2:L328-O	LC2	ARG109-NH2	H18983	HC2	LEU338-O
LC2:T109-N--H18987--HC2:D270-OD1	LC2	THR110-N	H18987	HC2	ASP280-OD1
LC2:T109-N--H18987--HC2:D270-OD2	LC2	THR110-N	H18987	HC2	ASP280-OD2
LC2:K207-NZ--H20493--HC1:E269-OE1	LC2	LYS208-NZ	H20493	HC1	GLU279-OE1
LC2:K207-NZ--H20494--HC1:E269-OE2	LC2	LYS208-NZ	H20494	HC1	GLU279-OE2
LC2:K207-NZ--H20495--HC1:E269-OE1	LC2	LYS208-NZ	H20495	HC1	GLU279-OE1
LC2:R211-NH1--H20560--HC1:H268-ND1	LC2	ARG212-NH1	H20560	HC1	HIS278-ND1
LC2:R211-NH1--H20560--HC1:H268-O	LC2	ARG212-NH1	H20560	HC1	HIS278-O
LC2:R211-NH1--H20561--HC1:E269-OE1	LC2	ARG212-NH1	H20561	HC1	GLU279-OE1
LC2:R211-NH1--H20561--HC1:E269-OE2	LC2	ARG212-NH1	H20561	HC1	GLU279-OE2
LC2:R211-NH2--H20564--HC1:E269-OE1	LC2	ARG212-NH2	H20564	HC1	GLU279-OE1
LC2:R211-NH2--H20564--HC1:E269-OE2	LC2	ARG212-NH2	H20564	HC1	GLU279-OE2
HC2:S267-OG--H11159--LC2:T109-OG1	HC2	SER277-OG	H11159	LC2	THR110-OG1
LC2:T109-OG1--H18993--HC2:D270-OD2	LC2	THR110-OG1	H18993	HC2	ASP280-OD2
HC2:K326-NZ--H12129--LC2:D170-OD2	HC2	LYS336-NZ	H12129	LC2	ASP171-OD2
HC2:K326-NZ--H12130--LC2:D170-OD2	HC2	LYS336-NZ	H12130	LC2	ASP171-OD2
HC2:K326-NZ--H12131--LC2:D170-OD2	HC2	LYS336-NZ	H12131	LC2	ASP171-OD2
LC2:R106-NE--H18930--HC2:D270-OD2	LC2	ARG107-NE	H18930	HC2	ASP280-OD2
LC2:R106-NH1--H18933--HC2:K326-O	LC2	ARG107-NH1	H18933	HC2	LYS336-O
LC2:N138-ND2--H19417--HC2:P329-O	LC2	ASN139-ND2	H19417	HC2	PRO339-O
LC2:T206-N--H20463--HC1:A327-O	LC2	THR207-N	H20463	HC1	ALA337-O
LC2:T109-OG1--H18993--HC2:D270-OD1	LC2	THR110-OG1	H18993	HC2	ASP280-OD1
LC2:R108-NH1--H18979--HC2:A327-O	LC2	ARG109-NH1	H18979	HC2	ALA337-O
LC2:R108-NH1--H18980--HC2:L328-O	LC2	ARG109-NH1	H18980	HC2	LEU338-O
HC2:K326-NZ--H12129--LC2:P80-O	HC2	LYS336-NZ	H12129	LC2	PRO81-O
HC2:K326-NZ--H12130--LC2:P80-O	HC2	LYS336-NZ	H12130	LC2	PRO81-O
LC2:R108-NH1--H18980--HC2:K326-O	LC2	ARG109-NH1	H18980	HC2	LYS336-O
HC2:K326-NZ--H12129--LC2:E81-OE1	HC2	LYS336-NZ	H12129	LC2	GLU82-OE1
HC2:K326-NZ--H12129--LC2:E81-OE2	HC2	LYS336-NZ	H12129	LC2	GLU82-OE2
HC2:K326-NZ--H12129--LC2:S168-O	HC2	LYS336-NZ	H12129	LC2	SER169-O
HC2:K326-NZ--H12130--LC2:E81-OE1	HC2	LYS336-NZ	H12130	LC2	GLU82-OE1
HC2:K326-NZ--H12130--LC2:S168-O	HC2	LYS336-NZ	H12130	LC2	SER169-O
HC2:K326-NZ--H12131--LC2:P80-O	HC2	LYS336-NZ	H12131	LC2	PRO81-O
HC2:K326-NZ--H12131--LC2:E81-OE1	HC2	LYS336-NZ	H12131	LC2	GLU82-OE1
HC2:K326-NZ--H12131--LC2:E81-OE2	HC2	LYS336-NZ	H12131	LC2	GLU82-OE2
HC2:K326-NZ--H12131--LC2:S168-O	HC2	LYS336-NZ	H12131	LC2	SER169-O
HC2:S132-OG--H9180--HC1:E269-OE2	HC2	SER142-OG	H9180	HC1	GLU279-OE2
HC1:H268-NE2--H4163--HC2:S132-OG	HC1	HIS278-NE2	H4163	HC2	SER142-OG
LC2:R202-NH1--H20415--HC1:E333-OE1	LC2	ARG203-NH1	H20415	HC1	GLU343-OE1
LC2:R202-NH1--H20415--HC1:E333-OE2	LC2	ARG203-NH1	H20415	HC1	GLU343-OE2
LC2:R202-NH2--H20417--HC1:P331-O	LC2	ARG203-NH2	H20417	HC1	PRO341-O
LC2:R202-NH2--H20418--HC1:E333-OE1	LC2	ARG203-NH2	H20418	HC1	GLU343-OE1
LC2:R202-NH2--H20418--HC1:E333-OE2	LC2	ARG203-NH2	H20418	HC1	GLU343-OE2
LC2:K207-NZ--H20493--HC1:E269-OE2	LC2	LYS208-NZ	H20493	HC1	GLU279-OE2
LC2:K207-NZ--H20494--HC1:E269-OE1	LC2	LYS208-NZ	H20494	HC1	GLU279-OE1
HC2:K326-NZ--H12129--HC2:S165-OG	HC2	LYS336-NZ	H12129	HC2	SER175-OG
HC2:K326-NZ--H12130--HC2:S165-OG	HC2	LYS336-NZ	H12130	HC2	SER175-OG
LC2:R108-NH2--H18982--HC2:K326-O	LC2	ARG109-NH2	H18982	HC2	LYS336-O
LC2:K207-NZ--H20495--HC1:E269-OE2	LC2	LYS208-NZ	H20495	HC1	GLU279-OE2
HC2:K326-NZ--H12131--HC2:S165-OG	HC2	LYS336-NZ	H12131	HC2	SER175-OG
LC2:S208-N--H20499--HC1:E269-OE1	LC2	SER209-N	H20499	HC1	GLU279-OE1
LC2:S208-N--H20499--HC1:E269-OE2	LC2	SER209-N	H20499	HC1	GLU279-OE2
HC2:A327-N--H12135--LC2:D170-O	HC2	ALA337-N	H12135	LC2	ASP171-O
LC2:T206-OG1--H20469--HC1:K326-O	LC2	THR207-OG1	H20469	HC1	LYS336-O
HC1:K322-NZ--H5056--LC2:S203-OG	HC1	LYS332-NZ	H5056	LC2	SER204-OG
HC1:K322-NZ--H5057--LC2:S203-OG	HC1	LYS332-NZ	H5057	LC2	SER204-OG
HC2:T139-N--H9256--HC2:P329-O	HC2	THR149-N	H9256	HC2	PRO339-O
LC2:R211-NE--H20557--HC1:E269-O	LC2	ARG212-NE	H20557	HC1	GLU279-O
LC2:R211-NH2--H20563--HC1:E269-O	LC2	ARG212-NH2	H20563	HC1	GLU279-O
HC2:T139-OG1--H9262--HC2:P329-O	HC2	THR149-OG1	H9262	HC2	PRO339-O
HC1:K322-NZ--H5055--LC2:S203-OG	HC1	LYS332-NZ	H5055	LC2	SER204-OG
LC2:R211-NE--H20557--HC1:D270-OD1	LC2	ARG212-NE	H20557	HC1	ASP280-OD1
LC2:R211-NE--H20557--HC1:D270-OD2	LC2	ARG212-NE	H20557	HC1	ASP280-OD2
LC2:R211-NH2--H20563--HC1:D270-OD1	LC2	ARG212-NH2	H20563	HC1	ASP280-OD1
LC2:R211-NH2--H20563--HC1:D270-OD2	LC2	ARG212-NH2	H20563	HC1	ASP280-OD2
LC2:R202-NH1--H20414--HC1:P331-O	LC2	ARG203-NH1	H20414	HC1	PRO341-O
HC2:S267-N--H11152--LC2:T109-OG1	HC2	SER277-N	H11152	LC2	THR110-OG1
LC2:R106-NH2--H18937--HC2:N325-OD1	LC2	ARG107-NH2	H18937	HC2	ASN335-OD1
LC2:T172-OG1--H19937--HC2:A327-O	LC2	THR173-OG1	H19937	HC2	ALA337-O
HC1:H268-NE2--H4163--HC2:S132-O	HC1	HIS278-NE2	H4163	HC2	SER142-O
LC2:R106-NH2--H18937--HC2:D270-OD2	LC2	ARG107-NH2	H18937	HC2	ASP280-OD2
LC2:R106-NH1--H18933--HC2:D270-OD2	LC2	ARG107-NH1	H18933	HC2	ASP280-OD2
LC2:R106-NH1--H18933--HC2:D270-OD1	LC2	ARG107-NH1	H18933	HC2	ASP280-OD1
LC2:R106-NH2--H18937--HC2:D270-OD1	LC2	ARG107-NH2	H18937	HC2	ASP280-OD1
LC2:N138-ND2--H19417--HC2:K326-O	LC2	ASN139-ND2	H19417	HC2	LYS336-O
LC2:N138-ND2--H19417--HC2:L328-O	LC2	ASN139-ND2	H19417	HC2	LEU338-O
LC2:R211-NH1--H20560--HC1:E269-O	LC2	ARG212-NH1	H20560	HC1	GLU279-O
HC2:K322-NZ--H12068--HC2:S190-OG	HC2	LYS332-NZ	H12068	HC2	SER200-OG
LC2:N138-ND2--H19418--HC2:L328-O	LC2	ASN139-ND2	H19418	HC2	LEU338-O
HC2:K322-NZ--H12067--HC2:S190-OG	HC2	LYS332-NZ	H12067	HC2	SER200-OG
HC2:K322-NZ--H12066--HC2:S190-OG	HC2	LYS332-NZ	H12066	HC2	SER200-OG
LC2:S203-OG--H20429--HC1:P331-O	LC2	SER204-OG	H20429	HC1	PRO341-O
LC2:R211-NE--H20557--HC1:E269-OE1	LC2	ARG212-NE	H20557	HC1	GLU279-OE1
LC2:R211-NE--H20557--HC1:E269-OE2	LC2	ARG212-NE	H20557	HC1	GLU279-OE2
LC2:R211-NH2--H20563--HC1:E269-OE1	LC2	ARG212-NH2	H20563	HC1	GLU279-OE1
LC2:R211-NH2--H20563--HC1:E269-OE2	LC2	ARG212-NH2	H20563	HC1	GLU279-OE2
LC2:R211-NH1--H20561--HC1:K326-O	LC2	ARG212-NH1	H20561	HC1	LYS336-O
HC1:H268-NE2--H4163--HC2:S134-OG	HC1	HIS278-NE2	H4163	HC2	SER144-OG
LC2:E213-N--H20575--HC1:H268-ND1	LC2	GLU214-N	H20575	HC1	HIS278-ND1
HC1:K326-NZ--H5119--LC2:T206-OG1	HC1	LYS336-NZ	H5119	LC2	THR207-OG1
HC1:K326-NZ--H5120--LC2:T206-OG1	HC1	LYS336-NZ	H5120	LC2	THR207-OG1
LC2:K149-NZ--H19621--HC1:K326-O	LC2	LYS150-NZ	H19621	HC1	LYS336-O
HC1:K274-NZ--H4257--LC2:D151-OD1	HC1	LYS284-NZ	H4257	LC2	ASP152-OD1
HC1:K274-NZ--H4258--LC2:D151-OD1	HC1	LYS284-NZ	H4258	LC2	ASP152-OD1
HC1:K274-NZ--H4258--LC2:D151-OD2	HC1	LYS284-NZ	H4258	LC2	ASP152-OD2
HC1:K274-NZ--H4259--LC2:D151-OD1	HC1	LYS284-NZ	H4259	LC2	ASP152-OD1
HC1:K274-NZ--H4259--LC2:D151-OD2	HC1	LYS284-NZ	H4259	LC2	ASP152-OD2
LC2:R108-NH1--H18979--HC2:D270-OD1	LC2	ARG109-NH1	H18979	HC2	ASP280-OD1
LC2:K149-NZ--H19622--HC1:K326-O	LC2	LYS150-NZ	H19622	HC1	LYS336-O
LC2:K149-NZ--H19623--HC1:K326-O	LC2	LYS150-NZ	H19623	HC1	LYS336-O
LC2:N152-ND2--H19664--HC1:S324-OG	LC2	ASN153-ND2	H19664	HC1	SER334-OG
LC2:K190-NZ--H20230--HC1:E272-OE1	LC2	LYS191-NZ	H20230	HC1	GLU282-OE1
LC2:K190-NZ--H20230--HC1:E272-OE2	LC2	LYS191-NZ	H20230	HC1	GLU282-OE2
LC2:K190-NZ--H20231--HC1:E272-OE1	LC2	LYS191-NZ	H20231	HC1	GLU282-OE1
LC2:K190-NZ--H20231--HC1:E272-OE2	LC2	LYS191-NZ	H20231	HC1	GLU282-OE2
LC2:K190-NZ--H20232--HC1:E272-OE1	LC2	LYS191-NZ	H20232	HC1	GLU282-OE1
LC2:K190-NZ--H20232--HC1:E272-OE2	LC2	LYS191-NZ	H20232	HC1	GLU282-OE2
LC2:R202-NH1--H20415--HC1:P238-O	LC2	ARG203-NH1	H20415	HC1	PRO248-O
LC2:R202-NH2--H20418--HC1:P238-O	LC2	ARG203-NH2	H20418	HC1	PRO248-O
HC1:K274-NZ--H4258--LC2:N152-OD1	HC1	LYS284-NZ	H4258	LC2	ASN153-OD1
HC1:K274-NZ--H4259--LC2:N152-OD1	HC1	LYS284-NZ	H4259	LC2	ASN153-OD1
LC2:N138-ND2--H19418--HC2:P329-O	LC2	ASN139-ND2	H19418	HC2	PRO339-O
HC1:K274-NZ--H4257--LC2:N152-OD1	HC1	LYS284-NZ	H4257	LC2	ASN153-OD1
HC1:K326-NZ--H5118--LC2:E195-OE1	HC1	LYS336-NZ	H5118	LC2	GLU196-OE1
HC1:K326-NZ--H5119--LC2:E195-OE1	HC1	LYS336-NZ	H5119	LC2	GLU196-OE1
HC1:K326-NZ--H5120--LC2:E195-OE1	HC1	LYS336-NZ	H5120	LC2	GLU196-OE1
LC2:R202-NH1--H20415--HC1:S239-OG	LC2	ARG203-NH1	H20415	HC1	SER249-OG
HC1:K274-NZ--H4257--LC2:D151-OD2	HC1	LYS284-NZ	H4257	LC2	ASP152-OD2
LC2:R108-NH1--H18979--HC2:D270-OD2	LC2	ARG109-NH1	H18979	HC2	ASP280-OD2
LC2:R202-NE--H20411--HC1:P238-O	LC2	ARG203-NE	H20411	HC1	PRO248-O
LC2:R202-NH2--H20417--HC1:P238-O	LC2	ARG203-NH2	H20417	HC1	PRO248-O
LC2:R108-NH1--H18980--HC2:D270-OD1	LC2	ARG109-NH1	H18980	HC2	ASP280-OD1
LC2:R108-NH1--H18980--HC2:D270-OD2	LC2	ARG109-NH1	H18980	HC2	ASP280-OD2
LC2:R108-NH2--H18983--HC2:D270-OD1	LC2	ARG109-NH2	H18983	HC2	ASP280-OD1
LC2:R108-NH2--H18983--HC2:D270-OD2	LC2	ARG109-NH2	H18983	HC2	ASP280-OD2
LC2:T109-OG1--H18993--HC2:K326-O	LC2	THR110-OG1	H18993	HC2	LYS336-O
HC1:K326-NZ--H5119--LC2:E195-OE2	HC1	LYS336-NZ	H5119	LC2	GLU196-OE2
LC2:N152-ND2--H19665--HC1:N325-O	LC2	ASN153-ND2	H19665	HC1	ASN335-O
HC1:K326-NZ--H5120--LC2:E195-OE2	HC1	LYS336-NZ	H5120	LC2	GLU196-OE2
LC2:N152-ND2--H19665--HC1:S324-OG	LC2	ASN153-ND2	H19665	HC1	SER334-OG
HC1:K326-NZ--H5118--LC2:E195-OE2	HC1	LYS336-NZ	H5118	LC2	GLU196-OE2
LC2:R202-NH1--H20414--HC1:P238-O	LC2	ARG203-NH1	H20414	HC1	PRO248-O
LC2:A112-N--H19027--HC2:A327-O	LC2	ALA113-N	H19027	HC2	ALA337-O
LC2:N152-ND2--H19664--HC1:N325-O	LC2	ASN153-ND2	H19664	HC1	ASN335-O
HC1:K326-NZ--H5118--LC2:S208-OG	HC1	LYS336-NZ	H5118	LC2	SER209-OG
HC2:N325-ND2--H12108--LC2:V110-O	HC2	ASN335-ND2	H12108	LC2	VAL111-O
LC2:K149-NZ--H19621--HC1:L328-O	LC2	LYS150-NZ	H19621	HC1	LEU338-O
LC2:K149-NZ--H19622--HC1:L328-O	LC2	LYS150-NZ	H19622	HC1	LEU338-O
LC2:K149-NZ--H19623--HC1:L328-O	LC2	LYS150-NZ	H19623	HC1	LEU338-O
LC2:R202-NH1--H20415--HC1:D265-OD2	LC2	ARG203-NH1	H20415	HC1	ASP275-OD2
HC1:K326-NZ--H5119--LC2:D151-OD1	HC1	LYS336-NZ	H5119	LC2	ASP152-OD1
HC1:S324-OG--H5084--LC2:N152-OD1	HC1	SER334-OG	H5084	LC2	ASN153-OD1
HC1:K326-NZ--H5118--LC2:D151-OD2	HC1	LYS336-NZ	H5118	LC2	ASP152-OD2
HC1:K326-NZ--H5119--LC2:D151-OD2	HC1	LYS336-NZ	H5119	LC2	ASP152-OD2
LC2:Q199-NE2--H20368--HC2:N297-O	LC2	GLN200-NE2	H20368	HC2	ASN307-O
LC2:S203-OG--H20429--HC1:A327-O	LC2	SER204-OG	H20429	HC1	ALA337-O
LC2:V110-N--H19001--HC2:V266-O	LC2	VAL111-N	H19001	HC2	VAL276-O
LC2:T109-OG1--H18993--HC2:N325-OD1	LC2	THR110-OG1	H18993	HC2	ASN335-OD1
LC2:K107-NZ--H18959--HC2:S267-OG	LC2	LYS108-NZ	H18959	HC2	SER277-OG
LC2:N138-ND2--H19417--HC2:A327-O	LC2	ASN139-ND2	H19417	HC2	ALA337-O
LC2:S208-OG--H20506--HC1:E269-OE2	LC2	SER209-OG	H20506	HC1	GLU279-OE2
HC2:K326-N--H12113--LC2:T109-OG1	HC2	LYS336-N	H12113	LC2	THR110-OG1
LC2:Q199-NE2--H20367--HC2:N297-O	LC2	GLN200-NE2	H20367	HC2	ASN307-O
HC1:K326-NZ--H5118--LC2:D151-OD1	HC1	LYS336-NZ	H5118	LC2	ASP152-OD1
LC2:S208-OG--H20506--HC1:E269-OE1	LC2	SER209-OG	H20506	HC1	GLU279-OE1
LC2:Q199-NE2--H20368--HC2:T299-OG1	LC2	GLN200-NE2	H20368	HC2	THR309-OG1
HC1:K326-NZ--H5120--LC2:D151-OD2	HC1	LYS336-NZ	H5120	LC2	ASP152-OD2
LC2:N152-ND2--H19664--HC1:A330-O	LC2	ASN153-ND2	H19664	HC1	ALA340-O
HC1:K326-NZ--H5120--LC2:D151-OD1	HC1	LYS336-NZ	H5120	LC2	ASP152-OD1
HC1:N325-N--H5088--LC2:N152-OD1	HC1	ASN335-N	H5088	LC2	ASN153-OD1
LC2:K107-NZ--H18958--HC2:S267-OG	LC2	LYS108-NZ	H18958	HC2	SER277-OG
LC2:N138-ND2--H19418--HC2:A327-O	LC2	ASN139-ND2	H19418	HC2	ALA337-O
LC2:N152-ND2--H19665--HC1:L328-O	LC2	ASN153-ND2	H19665	HC1	LEU338-O
HC1:D270-N--H4184--LC2:S208-OG	HC1	ASP280-N	H4184	LC2	SER209-OG
LC2:N152-ND2--H19664--HC1:V*3-O	LC2	ASN153-ND2	H19664	HC1	VAL333-O
LC2:K107-NZ--H18957--HC2:S267-OG	LC2	LYS108-NZ	H18957	HC2	SER277-OG
LC2:N152-ND2--H19665--HC1:A330-O	LC2	ASN153-ND2	H19665	HC1	ALA340-O
LC2:V191-N--H20236--HC1:E272-OE2	LC2	VAL192-N	H20236	HC1	GLU282-OE2
LC2:V191-N--H20236--HC1:E272-OE1	LC2	VAL192-N	H20236	HC1	GLU282-OE1
LC2:Q199-NE2--H20367--HC2:N297-ND2	LC2	GLN200-NE2	H20367	HC2	ASN307-ND2
HC1:K326-NZ--H5118--LC2:P204-O	HC1	LYS336-NZ	H5118	LC2	PRO205-O
HC1:K326-NZ--H5119--LC2:N152-OD1	HC1	LYS336-NZ	H5119	LC2	ASN153-OD1
HC1:K326-NZ--H5119--LC2:P204-O	HC1	LYS336-NZ	H5119	LC2	PRO205-O
HC1:K326-NZ--H5120--LC2:P204-O	HC1	LYS336-NZ	H5120	LC2	PRO205-O
LC2:T206-N--H20463--HC1:D270-OD1	LC2	THR207-N	H20463	HC1	ASP280-OD1
LC2:T206-OG1--H20469--HC1:D270-OD1	LC2	THR207-OG1	H20469	HC1	ASP280-OD1
LC2:T206-N--H20463--HC1:D270-OD2	LC2	THR207-N	H20463	HC1	ASP280-OD2
LC2:T206-OG1--H20469--HC1:D270-OD2	LC2	THR207-OG1	H20469	HC1	ASP280-OD2
HC2:K326-NZ--H12129--LC2:E79-OE1	HC2	LYS336-NZ	H12129	LC2	GLU80-OE1
HC2:K326-NZ--H12129--LC2:E79-OE2	HC2	LYS336-NZ	H12129	LC2	GLU80-OE2
HC2:K326-NZ--H12130--LC2:E79-OE1	HC2	LYS336-NZ	H12130	LC2	GLU80-OE1
HC2:K326-NZ--H12130--LC2:E79-OE2	HC2	LYS336-NZ	H12130	LC2	GLU80-OE2
HC2:K326-NZ--H12131--LC2:E79-OE1	HC2	LYS336-NZ	H12131	LC2	GLU80-OE1
HC2:K326-NZ--H12131--LC2:E79-OE2	HC2	LYS336-NZ	H12131	LC2	GLU80-OE2
LC2:R77-NH1--H18488--HC2:E272-OE1	LC2	ARG78-NH1	H18488	HC2	GLU282-OE1
LC2:R77-NH1--H18488--HC2:E272-OE2	LC2	ARG78-NH1	H18488	HC2	GLU282-OE2
LC2:R77-NH2--H18491--HC2:E272-OE1	LC2	ARG78-NH2	H18491	HC2	GLU282-OE1
LC2:R77-NH2--H18491--HC2:E272-OE2	LC2	ARG78-NH2	H18491	HC2	GLU282-OE2
LC2:R106-NH2--H18937--HC2:A327-O	LC2	ARG107-NH2	H18937	HC2	ALA337-O
LC2:N152-ND2--H19665--HC1:E269-OE1	LC2	ASN153-ND2	H19665	HC1	GLU279-OE1
LC2:N152-ND2--H19665--HC1:E269-OE2	LC2	ASN153-ND2	H19665	HC1	GLU279-OE2
LC2:T109-OG1--H18993--HC2:H268-ND1	LC2	THR110-OG1	H18993	HC2	HIS278-ND1
HC2:H268-N--H11163--LC2:T109-OG1	HC2	HIS278-N	H11163	LC2	THR110-OG1
HC2:E269-N--H11180--LC2:T109-OG1	HC2	GLU279-N	H11180	LC2	THR110-OG1
LC2:T109-OG1--H18993--HC2:S267-OG	LC2	THR110-OG1	H18993	HC2	SER277-OG
LC2:R106-NH1--H18934--HC2:A327-O	LC2	ARG107-NH1	H18934	HC2	ALA337-O
LC2:R202-NE--H20411--HC1:P329-O	LC2	ARG203-NE	H20411	HC1	PRO339-O
LC2:R202-NH2--H20417--HC1:P329-O	LC2	ARG203-NH2	H20417	HC1	PRO339-O
LC2:K149-NZ--H19621--HC1:D270-OD1	LC2	LYS150-NZ	H19621	HC1	ASP280-OD1
LC2:K149-NZ--H19621--HC1:D270-OD2	LC2	LYS150-NZ	H19621	HC1	ASP280-OD2
LC2:N152-ND2--H19664--HC1:E269-O	LC2	ASN153-ND2	H19664	HC1	GLU279-O
LC2:T206-N--H20463--HC1:S267-OG	LC2	THR207-N	H20463	HC1	SER277-OG
LC2:T206-OG1--H20469--HC1:S267-OG	LC2	THR207-OG1	H20469	HC1	SER277-OG
HC1:H268-NE2--H4163--LC2:S208-OG	HC1	HIS278-NE2	H4163	LC2	SER209-OG
LC2:R108-NH1--H18979--HC2:S267-OG	LC2	ARG109-NH1	H18979	HC2	SER277-OG
LC2:K149-NZ--H19623--HC1:D270-OD1	LC2	LYS150-NZ	H19623	HC1	ASP280-OD1
LC2:K149-NZ--H19623--HC1:D270-OD2	LC2	LYS150-NZ	H19623	HC1	ASP280-OD2
LC2:R202-NE--H20411--HC1:A327-O	LC2	ARG203-NE	H20411	HC1	ALA337-O
LC2:R202-NH1--H20414--HC1:K326-O	LC2	ARG203-NH1	H20414	HC1	LYS336-O
LC2:K149-NZ--H19622--HC1:D270-OD1	LC2	LYS150-NZ	H19622	HC1	ASP280-OD1
LC2:K149-NZ--H19622--HC1:D270-OD2	LC2	LYS150-NZ	H19622	HC1	ASP280-OD2
LC2:R202-NH1--H20415--HC1:D270-OD1	LC2	ARG203-NH1	H20415	HC1	ASP280-OD1
LC2:R202-NH1--H20415--HC1:D270-OD2	LC2	ARG203-NH1	H20415	HC1	ASP280-OD2
LC2:R202-NH2--H20418--HC1:S267-OG	LC2	ARG203-NH2	H20418	HC1	SER277-OG
HC1:R292-NH1--H4554--LC2:D151-OD1	HC1	ARG302-NH1	H4554	LC2	ASP152-OD1
HC1:R292-NH1--H4554--LC2:D151-OD2	HC1	ARG302-NH1	H4554	LC2	ASP152-OD2
HC1:R292-NH2--H4557--LC2:D151-OD1	HC1	ARG302-NH2	H4557	LC2	ASP152-OD1
HC1:R292-NH2--H4557--LC2:D151-OD2	HC1	ARG302-NH2	H4557	LC2	ASP152-OD2
LC2:R211-NH1--H20560--HC1:Y296-OH	LC2	ARG212-NH1	H20560	HC1	TYR306-OH
LC2:K149-NZ--H19622--HC1:E269-O	LC2	LYS150-NZ	H19622	HC1	GLU279-O
LC2:K149-NZ--H19623--HC1:E269-O	LC2	LYS150-NZ	H19623	HC1	GLU279-O
HC1:R292-NH1--H4554--LC2:N152-OD1	HC1	ARG302-NH1	H4554	LC2	ASN153-OD1
HC1:R292-NH2--H4557--LC2:N152-OD1	HC1	ARG302-NH2	H4557	LC2	ASN153-OD1
LC2:R202-NH2--H20418--HC1:D270-OD2	LC2	ARG203-NH2	H20418	HC1	ASP280-OD2
LC2:K169-NZ--H19903--HC2:A327-O	LC2	LYS170-NZ	H19903	HC2	ALA337-O
LC2:S14-OG--H17516--HC2:E269-O	LC2	SER14-OG	H17516	HC2	GLU279-O
LC2:K169-NZ--H19902--HC2:A327-O	LC2	LYS170-NZ	H19902	HC2	ALA337-O
LC2:K169-NZ--H19904--HC2:A327-O	LC2	LYS170-NZ	H19904	HC2	ALA337-O
LC2:K169-NZ--H19902--HC2:K326-O	LC2	LYS170-NZ	H19902	HC2	LYS336-O
LC2:K169-NZ--H19903--HC2:K326-O	LC2	LYS170-NZ	H19903	HC2	LYS336-O
LC2:N152-ND2--H19665--HC1:E269-O	LC2	ASN153-ND2	H19665	HC1	GLU279-O
LC2:K169-NZ--H19904--HC2:K326-O	LC2	LYS170-NZ	H19904	HC2	LYS336-O
HC1:S267-OG--H4148--LC2:T206-OG1	HC1	SER277-OG	H4148	LC2	THR207-OG1
HC1:S267-N--H4141--LC2:P204-O	HC1	SER277-N	H4141	LC2	PRO205-O
LC2:N152-ND2--H19664--HC1:D270-OD2	LC2	ASN153-ND2	H19664	HC1	ASP280-OD2
HC2:H268-NE2--H11174--LC2:S14-OG	HC2	HIS278-NE2	H11174	LC2	SER14-OG
LC2:R106-NH1--H18933--HC2:E272-OE2	LC2	ARG107-NH1	H18933	HC2	GLU282-OE2
LC2:R106-NH2--H18937--HC2:E272-OE1	LC2	ARG107-NH2	H18937	HC2	GLU282-OE1
LC2:R106-NH1--H18933--HC2:E272-OE1	LC2	ARG107-NH1	H18933	HC2	GLU282-OE1
LC2:R106-NH2--H18937--HC2:E272-OE2	LC2	ARG107-NH2	H18937	HC2	GLU282-OE2
HC2:S267-OG--H11159--LC2:T109-O	HC2	SER277-OG	H11159	LC2	THR110-O
LC2:R108-NH2--H18982--HC2:H268-ND1	LC2	ARG109-NH2	H18982	HC2	HIS278-ND1
LC2:T109-N--H18987--HC2:H268-ND1	LC2	THR110-N	H18987	HC2	HIS278-ND1
LC2:R202-NH1--H20414--HC1:L328-O	LC2	ARG203-NH1	H20414	HC1	LEU338-O
LC2:R202-NH1--H20415--HC1:K326-O	LC2	ARG203-NH1	H20415	HC1	LYS336-O
LC2:K149-NZ--H19621--HC1:E269-OE1	LC2	LYS150-NZ	H19621	HC1	GLU279-OE1
LC2:K149-NZ--H19622--HC1:E269-OE1	LC2	LYS150-NZ	H19622	HC1	GLU279-OE1
LC2:K149-NZ--H19623--HC1:E269-OE1	LC2	LYS150-NZ	H19623	HC1	GLU279-OE1
LC2:K149-NZ--H19621--HC1:E269-OE2	LC2	LYS150-NZ	H19621	HC1	GLU279-OE2
HC2:A330-N--H12178--HC2:T139-OG1	HC2	ALA340-N	H12178	HC2	THR149-OG1
HC2:G138-N--H9249--HC2:A330-O	HC2	GLY148-N	H9249	HC2	ALA340-O
LC2:L201-N--H20379--HC1:L328-O	LC2	LEU202-N	H20379	HC1	LEU338-O
LC2:R202-N--H20398--HC1:A327-O	LC2	ARG203-N	H20398	HC1	ALA337-O
LC2:R211-N--H20544--HC1:Y296-OH	LC2	ARG212-N	H20544	HC1	TYR306-OH
HC1:H268-NE2--H4163--LC2:R211-NH2	HC1	HIS278-NE2	H4163	LC2	ARG212-NH2
LC2:K149-NZ--H19622--HC1:S267-OG	LC2	LYS150-NZ	H19622	HC1	SER277-OG
LC2:Q199-NE2--H20368--HC1:P329-O	LC2	GLN200-NE2	H20368	HC1	PRO339-O
LC2:R211-NE--H20557--HC1:Y296-OH	LC2	ARG212-NE	H20557	HC1	TYR306-OH
LC2:R211-NH2--H20563--HC1:Y296-OH	LC2	ARG212-NH2	H20563	HC1	TYR306-OH
LC2:L201-N--H20379--HC1:A327-O	LC2	LEU202-N	H20379	HC1	ALA337-O
HC2:I*2-N--H12202--HC2:G137-O	HC2	ILE342-N	H12202	HC2	GLY147-O
HC1:K326-NZ--H5120--LC2:N152-OD1	HC1	LYS336-NZ	H5120	LC2	ASN153-OD1
LC2:R202-NH1--H20414--HC1:A327-O	LC2	ARG203-NH1	H20414	HC1	ALA337-O
HC1:K326-NZ--H5119--LC2:S203-O	HC1	LYS336-NZ	H5119	LC2	SER204-O
HC1:K326-NZ--H5120--LC2:S203-O	HC1	LYS336-NZ	H5120	LC2	SER204-O
LC2:Q199-NE2--H20367--HC1:K326-O	LC2	GLN200-NE2	H20367	HC1	LYS336-O
LC2:Q199-NE2--H20368--HC1:L328-O	LC2	GLN200-NE2	H20368	HC1	LEU338-O
LC2:G200-N--H20372--HC1:A327-O	LC2	GLY201-N	H20372	HC1	ALA337-O
LC2:R202-NH2--H20417--HC1:D270-OD1	LC2	ARG203-NH2	H20417	HC1	ASP280-OD1
LC2:R202-NH2--H20417--HC1:D270-OD2	LC2	ARG203-NH2	H20417	HC1	ASP280-OD2
LC2:R202-NH2--H20418--HC1:K326-O	LC2	ARG203-NH2	H20418	HC1	LYS336-O
LC2:T206-OG1--H20469--HC1:E269-OE1	LC2	THR207-OG1	H20469	HC1	GLU279-OE1
HC1:S267-OG--H4148--LC2:P204-O	HC1	SER277-OG	H4148	LC2	PRO205-O
LC2:G200-N--H20372--HC1:K326-O	LC2	GLY201-N	H20372	HC1	LYS336-O
LC2:R202-N--H20398--HC1:K326-O	LC2	ARG203-N	H20398	HC1	LYS336-O
HC1:K326-NZ--H5118--LC2:S203-O	HC1	LYS336-NZ	H5118	LC2	SER204-O
